# Supplementary material for: The Epidemiology of Coccidioidomycosis (Valley fever) and the Disease Ecology of Coccidioides spp. in New Mexico (2006–2023)
Source: Pathogens. 2025 Jun 19;14(6):607. doi: 10.3390/pathogens14060607 (PMC12196052; doi:10.3390/pathogens14060607)
Supplement: Supplementary file 1 [file pathogens-14-00607-s001.zip]

Archive with 1 entries (1 files):
- pathogens-3599665-supplementary.pdf
